# Supplementary material for: High-plex spatial transcriptomic profiling reveals distinct immune components and the HLA class I/DNMT3A/CD8 modulatory axis in mismatch repair-deficient endometrial cancer
Source: Cell Oncol (Dordr). 2023 Oct 17;47(2):573–85. doi: 10.1007/s13402-023-00885-8 (PMC11090934; doi:10.1007/s13402-023-00885-8)
Supplement: Supplementary file 20 — (XLSX 30 kb) [file 13402_2023_885_MOESM20_ESM.xlsx]

## Sheet: Sheet 1
gene	module
EFNA1	blue
NDUFA2	blue
NDUFB8	blue
PSMD7	blue
PSMC4	blue
KRT10	blue
STMN1	blue
PCK2	blue
NPM1	blue
API5	blue
KIF2C	blue
NDUFA13	blue
ANXA1	blue
NT5E	blue
TBC1D10B	blue
ATP5F1D	blue
FZD6	blue
ITGB8	blue
HMGA1	blue
STK11	blue
PRDX5	blue
ZBTB20	blue
NF1	blue
PTTG1	blue
GTF3C1	blue
IL1R1	blue
VTCN1	blue
PGPEP1	blue
ME2	blue
IRF2	blue
UBE2C	blue
TUBB	blue
NDUFA1	blue
CASP8	blue
DAXX	blue
NDUFA11	blue
RBL2	blue
PSMB7	blue
MTOR	blue
IFNAR1	blue
PVR	blue
NUP107	blue
MCM5	blue
CHEK2	blue
RBX1	blue
TGFBR2	blue
ATF1	blue
CDC25B	blue
IRS1	blue
CEP55	blue
PLA2G6	blue
CDK1	blue
PKMYT1	blue
H2AX	blue
COX6B1	blue
TYMS	blue
SMARCB1	blue
SRP54	blue
SMAD5	blue
PRKAR2A	blue
SMC1A	blue
NDUFA7	blue
TLR3	blue
TFDP1	blue
MIF	blue
MRPL19	blue
NDUFA6	blue
MYBL2	blue
ST6GAL1	blue
TMPRSS2	blue
MRM2	blue
FANCA	blue
PRKACA	blue
CDKN1C	blue
CDC6	blue
NDUFB1	blue
HDAC2	blue
SMC3	blue
H3C8	blue
H3C10	blue
MAML2	blue
PCNA	blue
COL27A1	blue
NDUFB7	blue
DTX4	blue
CCNA2	blue
CHEK1	blue
UQCR11	blue
CBL	blue
NRAS	blue
NDUFA12	blue
C4B	blue
ESR1	blue
JAG2	blue
CACNB3	blue
COX5B	blue
MCM4	blue
NASP	blue
NFIL3	blue
NDC1	blue
OAT	blue
EIF4EBP1	blue
TNKS	blue
C1QBP	blue
GOT1	blue
REL	blue
SRSF2	blue
CD55	blue
SKP2	blue
ATP5ME	blue
FN1	blue
AURKA	blue
H3C2	blue
MELK	blue
HELLS	blue
MAPK1	blue
CDC20	blue
FGF9	blue
BCL6	blue
MKI67	blue
PLCB1	blue
FGFR4	blue
TOP2A	blue
EPOR	blue
PSMB2	blue
GABPA	blue
NDC80	blue
CREB3L1	blue
MSH2	blue
ABCF1	blue
UQCR10	blue
MEN1	blue
RFC3	blue
ELK1	blue
ELOB	blue
PLK1	blue
UBE2T	blue
PRC1	blue
CDKN1B	blue
PTPN11	blue
SFXN1	blue
POLD1	blue
AXIN1	blue
NDUFS7	blue
SERINC5	blue
RRM2	blue
RFC4	blue
BCL10	blue
DDB2	blue
SUV39H2	blue
SLC25A1	blue
CDK4	blue
MCM2	blue
ASNS	blue
U2AF1	blue
IRAK1	blue
CENPF	blue
PALMD	blue
UQCRQ	blue
RAD21	blue
NDUFB10	blue
FANCG	blue
HDAC3	blue
BBS1	blue
ATOX1	blue
CD59	blue
MSH6	blue
EZH2	blue
FOXM1	blue
NDUFS8	blue
FEN1	blue
BIRC5	blue
NDUFB11	blue
GOT2	blue
NSD2	blue
GTF2H3	blue
DNAJC14	blue
ATG7	blue
CDK2	blue
AURKB	blue
COX6A1	blue
E2F4	blue
POLR2D	blue
ANKRD28	blue
ERCC3	blue
FH	blue
ANLN	blue
LRP1	blue
PSMB5	blue
CEACAM1	blue
DNMT1	blue
SOD1	blue
MCM7	blue
PBK	blue
PHGDH	blue
CCNB1	blue
TNFSF10	blue
ANGPTL4	blue
HIF1A	blue
HRAS	yellow
TNFRSF11B	yellow
CST2	yellow
SERPINB5	yellow
HK1	yellow
RPTOR	yellow
CALML3	yellow
KEAP1	yellow
CASP7	yellow
SLC7A5	yellow
LFNG	yellow
GNAQ	yellow
KLF4	yellow
ZIC2	yellow
GADD45A	yellow
PPP3CA	yellow
CTNNB1	yellow
SYK	yellow
COL11A2	yellow
MAP2K1	yellow
AXIN2	yellow
SPOP	yellow
FGF19	yellow
CDK6	yellow
MICA	yellow
WIF1	yellow
MAP3K1	yellow
SPRY4	yellow
BAMBI	yellow
RAC3	yellow
AREG	yellow
IL23A	yellow
SLC16A1	yellow
EGFR	yellow
ITGA1	yellow
DKK4	yellow
TECR	yellow
GNG4	yellow
POLB	yellow
BMP6	yellow
SFN	yellow
PCK1	yellow
CTCFL	yellow
PTGER4	yellow
RNF43	yellow
FGF4	yellow
CD8B	yellow
PRR5	yellow
BCOR	yellow
FGF3	yellow
DKK1	yellow
PYCR1	yellow
BRD7	yellow
FOXA2	yellow
TMEM163	yellow
FGF20	yellow
CEACAM6	yellow
PRDM1	yellow
MME	yellow
ERBB2	yellow
ARG2	yellow
COL4A6	yellow
STAT6	yellow
SOX2	yellow
BMP4	yellow
DLL1	yellow
IGF2R	yellow
EIF2B4	yellow
NKD1	yellow
CDKN1A	yellow
CD36	yellow
SLC1A5	yellow
HDAC4	yellow
PSPH	yellow
PGM2	yellow
PSEN2	yellow
FZD1	yellow
NFATC3	yellow
HSP90B1	turquoise
TTPA	turquoise
ICAM2	turquoise
TMUB2	turquoise
WNT2	turquoise
GNLY	turquoise
ILF3	turquoise
LILRB1	turquoise
TLR1	turquoise
HAVCR2	turquoise
MS4A4A	turquoise
ADA	turquoise
TTR	turquoise
SPIB	turquoise
CR1	turquoise
DDX43	turquoise
CD164	turquoise
CSF3R	turquoise
CUL1	turquoise
BRCA2	turquoise
CDKN2D	turquoise
MPO	turquoise
CD37	turquoise
ICAM5	turquoise
TERT	turquoise
ROPN1	turquoise
COL4A4	turquoise
LDHA	turquoise
ALKBH3	turquoise
C6	turquoise
PDGFD	turquoise
WNT11	turquoise
CD19	turquoise
NANOG	turquoise
IDH2	turquoise
CIC	turquoise
CACNA2D3	turquoise
KAT2B	turquoise
PRKDC	turquoise
ALDOC	turquoise
TBP	turquoise
ARNT	turquoise
APOM	turquoise
IGLL1	turquoise
PIAS4	turquoise
FASLG	turquoise
KDR	turquoise
FPR1	turquoise
CDH5	turquoise
IL20RA	turquoise
CCL4	turquoise
RIPK1	turquoise
ITGB1	turquoise
RAC1	turquoise
MAGEA3/A6	turquoise
FZD2	turquoise
PTCH1	turquoise
FCGR1A	turquoise
ACTB	turquoise
XCR1	turquoise
NR3C1	turquoise
GMIP	turquoise
CACNA1D	turquoise
MAGEA1	turquoise
CACNA1C	turquoise
TNFRSF1B	turquoise
UBC	turquoise
MEF2C	turquoise
MFGE8	turquoise
WDR76	turquoise
LAG3	turquoise
PLA2G4F	turquoise
PITX2	turquoise
TRAF1	turquoise
MSR1	turquoise
GATA1	turquoise
FANCE	turquoise
ITGAV	turquoise
POU2F2	turquoise
BCL2A1	turquoise
CCND3	turquoise
CD2	turquoise
ITGA2B	turquoise
CBLC	turquoise
MEFV	turquoise
HCK	turquoise
VEGFA	turquoise
SOCS1	turquoise
ABCB1	turquoise
IFNA1	turquoise
MAF	turquoise
HLA-DQA2	turquoise
PMEL	turquoise
WNT6	turquoise
LY96	turquoise
SPN	turquoise
HSD17B8	turquoise
SELPLG	turquoise
PLA2G4C	turquoise
ZAP70	turquoise
BLVRA	turquoise
FOSL1	turquoise
TLR2	turquoise
RUNX1T1	turquoise
PTPRR	turquoise
CACNA1E	turquoise
SERINC3	turquoise
TNFSF15	turquoise
DDIT4	turquoise
XPA	turquoise
ETS2	turquoise
CD3D	turquoise
RORA	turquoise
HSD11B1	turquoise
CXCL5	turquoise
IL17RB	turquoise
CD3G	turquoise
ITGA4	turquoise
LBP	turquoise
ACTR3B	turquoise
SSX4	turquoise
RIPK3	turquoise
EIF5AL1	turquoise
CAMK2B	turquoise
KLRK1	turquoise
TWF1	turquoise
MAP3K12	turquoise
SH2D1B	turquoise
MAP3K14	turquoise
GDF6	turquoise
MSRB2	turquoise
ADH1A/B/C	turquoise
FGF14	turquoise
ZEB2	turquoise
CTSW	turquoise
RNLS	turquoise
CCR6	turquoise
SOST	turquoise
LILRB2	turquoise
MDC1	turquoise
MASP2	turquoise
NCOR1	turquoise
IFNA7/17	turquoise
FANCL	turquoise
PTEN	turquoise
EBI3	turquoise
MYCN	turquoise
CCL24	turquoise
ATG12	turquoise
RAF1	turquoise
CDH3	turquoise
POLR2H	turquoise
ZEB1	turquoise
BST1	turquoise
GLI3	turquoise
NID2	turquoise
H3-5	turquoise
AMER1	turquoise
ENTPD1	turquoise
MAP3K8	turquoise
RASGRF2	turquoise
SIRPB2	turquoise
CDKN2B	turquoise
PIK3CD	turquoise
ITGAX	turquoise
PAK5	turquoise
EXO1	turquoise
ISG20	turquoise
CD63	turquoise
LEFTY2	turquoise
FGF8	turquoise
CD3EAP	turquoise
CD180	turquoise
MR1	turquoise
AKT2	turquoise
SELENOK	turquoise
CACNA1G	turquoise
LAMP2	turquoise
CDH11	turquoise
AKR1C4	turquoise
SERPINB2	turquoise
NOD1	turquoise
GPT	turquoise
NLRP3	turquoise
DAB2	turquoise
RELN	turquoise
ITGB7	turquoise
LAMP1	turquoise
GZMM	turquoise
TBL1XR1	turquoise
ELMO1	turquoise
TLR5	turquoise
DLL4	turquoise
ASCL1	turquoise
FGF23	turquoise
WNT16	turquoise
CARD9	turquoise
PRKCG	turquoise
NOS2	turquoise
MAD2L2	turquoise
WEE1	turquoise
KMT2D	turquoise
IL11RA	turquoise
PRKCE	turquoise
EPHA2	turquoise
FAP	turquoise
FZD7	turquoise
LGALS3	turquoise
PFKFB3	turquoise
FUBP1	turquoise
ENO1	turquoise
TNFRSF10C	turquoise
CD48	turquoise
LEPR	turquoise
MAGEC1	turquoise
SLC16A2	turquoise
TIGIT	turquoise
TOX	turquoise
DSC3	turquoise
SHC2	turquoise
AKT3	turquoise
P2RY13	turquoise
PRLR	turquoise
GRB7	turquoise
WNT2B	turquoise
CCL19	turquoise
INHBA	turquoise
SOX11	turquoise
HSPA2	turquoise
CES3	turquoise
IL2RA	turquoise
RORC	turquoise
CREBBP	turquoise
SNAI2	turquoise
SF3B1	turquoise
BRAF	turquoise
IL1RAPL2	turquoise
CNTFR	turquoise
ADORA2A	turquoise
FCER2	turquoise
GZMK	turquoise
RAB7A	turquoise
CCNE2	turquoise
NTRK1	turquoise
TTC30A	turquoise
SAMSN1	turquoise
MIA	turquoise
TREM2	turquoise
PTCRA	turquoise
BRIP1	turquoise
PKM	turquoise
BMI1	turquoise
NFATC1	turquoise
SPA17	turquoise
WRN	turquoise
PRKACG	turquoise
LTK	turquoise
IL17RA	turquoise
MLF1	turquoise
PRF1	turquoise
TFEB	turquoise
NR4A3	turquoise
MERTK	turquoise
SPINK5	turquoise
IL11	turquoise
H3-3A	turquoise
FLT1	turquoise
NUMBL	turquoise
TBXAS1	turquoise
DKK2	turquoise
IFNL2	turquoise
MS4A6A	turquoise
L1CAM	turquoise
PRKAA2	turquoise
SH2D1A	turquoise
CD6	turquoise
CXCL6	turquoise
MNAT1	turquoise
CXCL12	turquoise
CPSF7	turquoise
KRT14	turquoise
CD96	turquoise
PRUNE1	turquoise
PPARGC1A	turquoise
IRAK3	turquoise
HLA-DPB1	turquoise
ADAM12	turquoise
GLI1	turquoise
CCL28	turquoise
TNFRSF13B	turquoise
ITGA3	turquoise
FANCF	turquoise
MAPK8IP2	turquoise
IL1RL2	turquoise
RAD51C	turquoise
PPBP	turquoise
TNFAIP6	turquoise
RET	turquoise
MAPK8IP1	turquoise
CD33	turquoise
BAG1	turquoise
PPARG	turquoise
APC	turquoise
IRAK2	turquoise
SLC2A1	turquoise
PYCR3	turquoise
FUT7	turquoise
BATF	turquoise
EPM2AIP1	turquoise
HACD2	turquoise
GATA3	turquoise
SOCS2	turquoise
APH1B	turquoise
IFIT1	turquoise
TNF	turquoise
SP1	turquoise
IKBKE	turquoise
TACSTD2	turquoise
PPP2R2C	turquoise
TLX1	turquoise
GRB2	turquoise
SPANXB1	turquoise
APOB	turquoise
JUP	turquoise
CMKLR1	turquoise
RBP4	turquoise
CD84	turquoise
BRD4	turquoise
GPI	turquoise
WT1	turquoise
PLA2G1B	turquoise
NOS1	turquoise
CSF2RB	turquoise
ITGAM	turquoise
TNFRSF25	turquoise
TNFRSF11A	turquoise
RAD52	turquoise
CEBPA	turquoise
WNT10B	turquoise
PGF	turquoise
PAK3	turquoise
GPX1	turquoise
LAT	turquoise
TLR7	turquoise
PIK3R2	turquoise
FBXW7	turquoise
BDNF	turquoise
SDHA	turquoise
CFP	turquoise
ANGPT2	turquoise
PEBP1	turquoise
CD81	turquoise
HDAC6	turquoise
MCAM	turquoise
GLUL	turquoise
TMEM45B	turquoise
ITGA7	turquoise
HHIP	turquoise
LAMA5	turquoise
AMH	turquoise
CLEC14A	turquoise
TICAM1	turquoise
BAGE	turquoise
IL1A	turquoise
APOA1	turquoise
F13A1	turquoise
ATP2A2	turquoise
TIE1	turquoise
APP	turquoise
PPP2R2B	turquoise
TNFRSF9	turquoise
NTF3	turquoise
FOLH1	turquoise
IL2RB	turquoise
TXN2	turquoise
CD83	turquoise
CD3E	turquoise
GLUD1	turquoise
HGF	turquoise
GZMB	turquoise
TPM4	turquoise
CLEC7A	turquoise
TLR4	turquoise
AMBP	turquoise
SMAD4	turquoise
COL11A1	turquoise
RPL7A	turquoise
PLA2G10	turquoise
RGMB	turquoise
SLAMF6	turquoise
IL1RAP	turquoise
IL12A	turquoise
CD80	turquoise
TMEM140	turquoise
TNFRSF1A	turquoise
TRAF6	turquoise
CGAS	turquoise
CSF3	turquoise
IHH	turquoise
CD28	turquoise
TSC1	turquoise
MYCT1	turquoise
FUT5	turquoise
C5AR1	turquoise
CLEC4A	turquoise
BAIAP3	turquoise
NKX3-1	turquoise
CCR1	turquoise
WNT10A	turquoise
ZNF205	turquoise
PLCG2	turquoise
PRKCA	turquoise
CHUK	turquoise
POLE2	turquoise
PFKM	turquoise
PPP2R3A	turquoise
PTCD2	turquoise
ALDOA	turquoise
FGF10	turquoise
BRD2	turquoise
EGR2	turquoise
LAMP3	turquoise
NCF4	turquoise
IL20RB	turquoise
KRT1	turquoise
LRP2	turquoise
NOG	turquoise
RIPK2	turquoise
RIN1	turquoise
TNFSF12	turquoise
CDH1	turquoise
APOA2	turquoise
SETD2	turquoise
FAM124B	turquoise
HMGN5	turquoise
APOC3	turquoise
IL15	turquoise
NAT1	turquoise
BAP1	turquoise
RPL23	turquoise
CDC25C	turquoise
RICTOR	turquoise
NDUFA4L2	turquoise
HMGA2	turquoise
CTLA4	turquoise
PASD1	turquoise
RHOA	turquoise
SOS2	turquoise
CDKN2C	turquoise
CCR5	turquoise
PPP2R1A	turquoise
FLNA	turquoise
PLD1	turquoise
PDGFRA	turquoise
CYP4A11/22	turquoise
IGF1	turquoise
SIRT4	turquoise
CFD	turquoise
PKP3	turquoise
ERCC6	turquoise
RASA4	turquoise
SERINC1	turquoise
TWIST2	turquoise
STK11IP	turquoise
CAMP	turquoise
GNG7	turquoise
ROCK1	turquoise
MARCO	turquoise
ITGAL	turquoise
ZBTB16	turquoise
TLK2	turquoise
CASP10	turquoise
MCAT	turquoise
TNFSF18	turquoise
HPRT1	turquoise
BCL2L1	turquoise
OLFML2B	turquoise
SHC3	turquoise
RAD51	turquoise
ERO1A	turquoise
E2F1	turquoise
MAP4K2	turquoise
TWIST1	turquoise
TNFSF4	turquoise
GPSM3	turquoise
BTK	turquoise
GNG12	turquoise
EGF	turquoise
NODAL	turquoise
TNFSF13B	turquoise
NEIL1	turquoise
XCL1/2	turquoise
NOD2	turquoise
TSLP	turquoise
F2RL1	turquoise
VCAM1	turquoise
IL13RA2	turquoise
SIGLEC1	turquoise
SRD5A2	turquoise
TREM1	turquoise
HDAC5	turquoise
JADE1	turquoise
KRT18	turquoise
CD79B	turquoise
OTC	turquoise
LAIR1	turquoise
TRDC	turquoise
LAIR2	turquoise
C5	turquoise
SIX1	turquoise
FZD4	turquoise
CLEC5A	turquoise
TCL1B	turquoise
ACVR1C	turquoise
WNT4	turquoise
RASGRP1	turquoise
MMP9	turquoise
BLM	turquoise
CD5	turquoise
PUM1	turquoise
PRMT8	turquoise
MBL2	turquoise
BMP5	turquoise
CYLD	turquoise
CD247	turquoise
PPP3R1	turquoise
XRCC4	turquoise
SMPD3	turquoise
F12	turquoise
FST	turquoise
PIK3CA	turquoise
CDKN2A	turquoise
SLC11A1	turquoise
TPTE	turquoise
IL7R	turquoise
CDC14B	turquoise
HOXA10	turquoise
JAK2	turquoise
NFE2L2	turquoise
KIR Family	turquoise
YTHDF2	turquoise
OLR1	turquoise
KITLG	turquoise
LRRC32	turquoise
BATF3	turquoise
IL34	turquoise
S100B	turquoise
CD34	turquoise
MUTYH	turquoise
TNFRSF8	turquoise
MAP3K13	turquoise
MRE11	turquoise
EHHADH	turquoise
EP300	turquoise
FGF2	turquoise
HAMP	turquoise
FUT4	turquoise
HOXA11	turquoise
SF3A1	turquoise
MUC4	turquoise
TNFRSF10B	turquoise
ITGB6	turquoise
EPCAM	turquoise
TOLLIP	turquoise
NRDE2	turquoise
GPX4	turquoise
ABL1	turquoise
OAZ1	turquoise
PURA	turquoise
RPS6	turquoise
FAM30A	turquoise
POU2AF1	turquoise
MPL	turquoise
CLEC4E	turquoise
GIMAP4	turquoise
PMCH	turquoise
ADH6	turquoise
RPS6KB1	turquoise
MAGEA12	turquoise
FGF7	turquoise
IL24	turquoise
NKX2-1	turquoise
CR2	turquoise
RIMKLA	turquoise
CD46	turquoise
ACSF3	turquoise
BAX	turquoise
DUOX1	turquoise
FOXO4	turquoise
DIPK2B	turquoise
HLA-G	turquoise
TP73	turquoise
TFRC	turquoise
HMGB1	turquoise
TSPAN7	turquoise
ANP32B	turquoise
CT45A1	turquoise
TNN	turquoise
FGF16	turquoise
NFAM1	turquoise
NUF2	turquoise
HHEX	turquoise
MET	turquoise
TAB1	turquoise
PLAT	turquoise
HDAC1	turquoise
CACNA2D1	turquoise
POLR2J	turquoise
HLA-DOB	turquoise
FYN	turquoise
PTTG2	turquoise
BMP7	turquoise
SFRP4	turquoise
TPSAB1/B2	turquoise
IL22RA1	turquoise
PPP2CB	turquoise
TIRAP	turquoise
CD1A	turquoise
ITGB4	turquoise
ECSIT	turquoise
CTAG1B	turquoise
IRF5	turquoise
GBP2	turquoise
PYCARD	turquoise
PLA1A	turquoise
GZMA	turquoise
SFRP2	turquoise
HPGD	turquoise
SIN3A	turquoise
ARG1	turquoise
IL18RAP	turquoise
MAGEA4	turquoise
NFATC2	turquoise
PLA2G3	turquoise
IL27	turquoise
CD300A	turquoise
JAM3	turquoise
TNFSF14	turquoise
TP53	turquoise
STAT5B	turquoise
IL5RA	turquoise
CXCR6	turquoise
FGF11	turquoise
GRIN2B	turquoise
JAK3	turquoise
DTX1	turquoise
BAD	turquoise
TARP/TRGC1/2	turquoise
TLR9	turquoise
PLCB4	turquoise
LIG4	turquoise
LDHB	turquoise
SELE	turquoise
HNF1A	turquoise
MLH1	turquoise
FEZ1	turquoise
CD69	turquoise
IL6R	turquoise
VEGFD	turquoise
SLAMF1	turquoise
NTHL1	turquoise
EFNA3	turquoise
BTLA	turquoise
NGFR	turquoise
MFNG	turquoise
FGF22	turquoise
OPN3	turquoise
SKP1	turquoise
FGF12	turquoise
WNT3	turquoise
MCL1	turquoise
IRAK4	turquoise
PRKAR2B	turquoise
LILRA1	turquoise
MAGEC2	turquoise
LY9	turquoise
LAMC3	turquoise
MASP1	turquoise
COMP	turquoise
C9	turquoise
AKT1	turquoise
FPR3	turquoise
SPINK1	turquoise
GIMAP6	turquoise
LCK	turquoise
IL21R	turquoise
Negative Probe	turquoise
MMP3	turquoise
CD1B	turquoise
RAG1	turquoise
TNFRSF17	turquoise
CD244	turquoise
MYB	turquoise
THBD	turquoise
PAX5	turquoise
CD38	turquoise
CACNA1H	turquoise
TPR	turquoise
THY1	turquoise
GZMH	turquoise
LY86	turquoise
TNFRSF18	turquoise
HDAC10	turquoise
MAP2K4	turquoise
TRAF2	turquoise
TRAF7	turquoise
CD24	turquoise
RELA	turquoise
IL16	turquoise
RPS27A	turquoise
CX3CR1	turquoise
KRT7	turquoise
BIRC7	turquoise
TICAM2	turquoise
COL4A3	turquoise
C8G	turquoise
KIT	turquoise
MAP2K2	turquoise
CXXC4	turquoise
FGF17	turquoise
MAPT	turquoise
SRR	turquoise
BID	turquoise
OSM	turquoise
VEGFC	turquoise
DACH2	turquoise
HDAC11	turquoise
CDC25A	turquoise
CCRL2	turquoise
FCRL2	turquoise
NOS3	turquoise
SETBP1	turquoise
MAPK11	turquoise
FANCB	turquoise
VSIR	turquoise
RANBP2	turquoise
PDGFA	turquoise
SNAI1	turquoise
CD22	turquoise
NUPR1	turquoise
GPC4	turquoise
RASGRF1	turquoise
TRIM21	turquoise
APOC2	turquoise
PC	turquoise
TNFRSF13C	turquoise
POLD4	turquoise
ULBP2	turquoise
SEMG1	turquoise
FGF13	turquoise
C3AR1	turquoise
SMARCA4	turquoise
MICB	turquoise
ELANE	turquoise
CCL8	turquoise
NPM2	turquoise
IL6	turquoise
GADD45G	turquoise
CACNG6	turquoise
CCR4	turquoise
COL17A1	turquoise
AQP9	turquoise
CASP9	turquoise
CD8A	turquoise
WNT7B	turquoise
JAML	turquoise
ERG	turquoise
CACNA2D2	turquoise
ATG10	turquoise
IL19	turquoise
ATG5	turquoise
IL1B	turquoise
HES5	turquoise
AFDN	turquoise
CCL18	turquoise
ACVR2A	turquoise
SMAD2	turquoise
PMS2	turquoise
ETV7	turquoise
PAX8	turquoise
BMP8A	turquoise
COLEC12	turquoise
PARP4	turquoise
MLLT3	turquoise
TTK	turquoise
EWSR1	turquoise
TGFB3	turquoise
PDCD1LG2	turquoise
THEM4	turquoise
TNFSF13	turquoise
FAAP24	turquoise
TNFSF8	turquoise
RPLP0	turquoise
ALKBH2	turquoise
MYC	turquoise
FLG	turquoise
NCAM1	turquoise
SREBF1	turquoise
COL5A2	turquoise
CDC14A	turquoise
PDCD1	turquoise
ITGAE	turquoise
PRKACB	turquoise
CD1E	turquoise
CDC7	turquoise
CD7	turquoise
RUNX3	turquoise
REN	turquoise
S100A7	turquoise
MAGEB2	turquoise
PDGFRB	turquoise
NDUFB4	turquoise
CARD11	turquoise
IL18R1	turquoise
BCL2	turquoise
SMAD9	turquoise
CD209	turquoise
NGF	turquoise
KYAT1	turquoise
TXK	turquoise
INPP5D	turquoise
GLS	turquoise
FLT3LG	turquoise
PPARGC1B	turquoise
IL1RN	turquoise
MBNL3	turquoise
SH2B2	turquoise
ITK	turquoise
CD70	turquoise
APLNR	turquoise
LCOR	turquoise
TIAM1	turquoise
CD274	turquoise
CCL3/L1	turquoise
TBK1	turquoise
TAF3	turquoise
PTPN5	turquoise
ORC6	turquoise
MTF1	turquoise
FLNC	turquoise
ROBO4	turquoise
IFNGR2	turquoise
NEFL	turquoise
POLR2A	turquoise
ICAM3	turquoise
BRCA1	turquoise
PBX3	turquoise
SELL	turquoise
ASPG	turquoise
NECTIN2	turquoise
MRC1	turquoise
KLRG1	turquoise
HEY1	turquoise
NFKBIE	turquoise
ETV1	turquoise
COX4I1	turquoise
ITGA9	turquoise
WNT5B	turquoise
IKBKG	turquoise
IL12RB1	turquoise
MAPK10	turquoise
FANCC	turquoise
LTB	turquoise
TANK	brown
RSAD2	brown
IFIT2	brown
C1S	brown
IFITM2	brown
BIRC3	brown
TNFRSF14	brown
CD276	brown
BST2	brown
CXCL11	brown
COL4A5	brown
CXCL9	brown
HLA-DRB3	brown
IRF1	brown
DEFB1	brown
PLA2G4A	brown
HLA-C	brown
LY6E	brown
CCL2	brown
IFIH1	brown
GBP4	brown
HLA-DOA	brown
B2M	brown
IFI35	brown
TCF3	brown
TAP2	brown
IRF9	brown
TAPBPL	brown
STAT2	brown
OAS3	brown
PARP12	brown
HLA-DMB	brown
IFITM1	brown
GSK3B	brown
STAT3	brown
SERPING1	brown
NLRC5	brown
NFKBIZ	brown
PSAT1	brown
LGALS9	brown
HLA-DRB	brown
IRF7	brown
ENG	brown
HLA-DMA	brown
TGFBR1	brown
PARP9	brown
TAP1	brown
SPRED1	brown
HLA-DRB4	brown
SBNO2	brown
CX3CL1	brown
LRP6	brown
PSMB9	brown
IL32	brown
LYN	brown
IFI16	brown
UBA7	brown
IL1R2	brown
HLA-B	brown
DTX3L	brown
IFI6	brown
TYMP	brown
CREB5	brown
MED12	brown
HLA-DRA	brown
HLA-DRB5	brown
CLU	brown
MIB1	brown
NOTCH2	brown
PSMB10	brown
SLC39A6	brown
HERC6	brown
CFB	brown
HLA-DQA1	brown
DDX58	brown
DNMT3A	brown
JAK1	brown
PDZK1IP1	brown
C2	brown
LYZ	brown
S100A8	brown
PSMB8	brown
HLA-DPA1	brown
SAA1	brown
CASP1	brown
PBX1	brown
OASL	brown
APOL6	brown
STING1	brown
SERPINA1	brown
IFNAR2	brown
HLA-F	brown
HLA-A	brown
IFIT3	brown
IFI27	brown
ISG15	brown
IL15RA	brown
CMTM4	brown
TNFSF9	brown
IL33	brown
MUC1	brown
CD74	brown
KDM5C	brown
STAT1	brown
GBP1	brown
SMO	brown
CFI	brown
C1R	brown
BRD3	brown
SAMD9	brown
OAS1	brown
MX1	brown
C3	brown
IDO1	brown
CTSS	brown
PML	brown
ICAM1	brown
TAPBP	brown
NAT8L	brown
S100A9	brown
CXCL10	brown
HLA-E	brown
EIF2AK2	brown
OAS2	brown
HLA-DQB1	brown
WIPF1	green
FCER1G	green
FZD3	green
TRAF3	green
ARID1B	green
IL2RG	green
CD68	green
ITGB2	green
SOCS3	green
CSF1R	green
LILRB4	green
AXL	green
PBRM1	green
CSF1	green
ITCH	green
CD40	green
PTPRC	green
IL10RA	green
C1QB	green
TRAC	green
FCGR3A/B	green
PECAM1	green
SGK1	green
SIRPA	green
CD53	green
CD163	green
CKLF	green
DSP	green
C1QA	green
CD4	green
NKG7	green
NFKB2	green
KMT2C	green
CCL5	green
SOD2	green
CXCL8	green
REPS1	green
CD14	green
GNA11	green
FGCR2A/B	green
SLAMF7	green
CTSL	green
CYBB	green
AKAP1	green
RAC2	green
TRBC1/2	green
RELB	green
